# Supplementary material for: Tryptophanyl-tRNA Synthetase 1 Signals Activate TREM-1 via TLR2 and TLR4
Source: Biomolecules. 2020 Sep 6;10(9):1283. doi: 10.3390/biom10091283 (PMC7565148; doi:10.3390/biom10091283)
Supplement: Supplementary file 1 [file biomolecules-10-01283-s001.zip]

Archive with 6 entries (6 files):
- SUPPLEMENTARY FIGURE/Figure S1.TIF
- SUPPLEMENTARY FIGURE/Figure S2.TIF
- SUPPLEMENTARY FIGURE/Figure S3.TIF
- SUPPLEMENTARY FIGURE/Figure S4.TIF
- SUPPLEMENTARY FIGURE/Figure S5.TIF
- Supplementary data.docx
